# Supplementary material for: Genetic controls of short- and long-term stomatal CO2 responses in Arabidopsis thaliana
Source: Ann Bot. 2020 Apr 16;126(1):179–90. doi: 10.1093/aob/mcaa065 (PMC7304471; doi:10.1093/aob/mcaa065)
Supplement: mcaa065_suppl_Supplement_Table_S1 [file mcaa065_suppl_supplement_table_s1.xlsx]

## Sheet: Information
Supplementary table S1 Genotype data and genetic maps of the 100 recombinant inbred lines (RILs) that were used for quantitative trait locus (QTL) mapping, and genotype data of the nine near-isogenic lines (NILs) that were used to confirm a major QTL for stomatal responsiveness to elevated atmospheric CO2 concentration

## Sheet: RIL genotypes
MARKER	MASC03771	MASC07014	F12K11-2	MASC03758	MASC09203	MASC02475	MASC03658	MASC03911	MASC05029	MASC05303	MASC09223	MASC02998	MASC09204	MASC02577	MASC04127	MASC04209	MASC03340	MASC00545	MASC03754	MASC09205	MASC04170	MASC03447	F5I14	MASC03631	M1_8645	MASC03684	MASC03930	MASC03765	MASC09206	MASC05502	MSAT2.5	T16F16ID	nga1145	MASC05477	MASC06808	MASC05962	MASC05803	MASC05857	MASC05361	MASC05657	M2_4269	MASC02747	MASC02600	MASC02644	MASC09221	nga1126	MASC06104	MASC05434	MASC09222
CHR	1	1	1	1	1	1	1	1	1	1	1	1	1	1	1	1	1	1	1	1	1	1	1	1	1	1	1	1	1	2	2	2	2	2	2	2	2	2	2	2	2	2	2	2	2	2	2	2	2
CHR POS (TAIR 9/10)	174607	1189377	1997149	2312700	3487276	4759728	5855333	7144336	8168391	9362054	10886897	11433410	12524970	13832438	15928392	16644717	17809681	18943967	20027198	20859471	22286233	24037257	24370345	25235673	26316574	26446765	27847120	28884869	30348205	133624	208179	649589	683626	1125050	2026930	2996453	3531983	4256267	5179345	7520287	8410151	8429064	9383834	10428938	11424767	11696314	12519577	13289706	14375408
Q003	b	b	b	b	b	b	b	b	b	b	b	b	b	a	a	a	a	a	a	a	a	a	a	b	b	b	b	b	b	b	b	b	b	b	b	b	b	b	b	b	b	b	b	b	a	a	a	a	a
Q007	a	a	a	a	a	b	a	a	a	a	b	b	b	b	b	b	b	b	b	b	b	b	b	b	a	a	a	a	a	b	b	b	b	b	b	b	b	b	b	b	b	b	b	b	b	b	a	a	a
Q008	a	a	b	b	b	b	b	b	a	a	a	a	a	a	a	a	a	a	a	a	a	a	a	a	a	a	a	a	a	b	b	b	b	b	b	b	b	b	b	b	b	b	b	b	b	b	b	b	b
Q011	b	b	b	b	b	b	b	b	b	b	b	b	b	b	b	a	b	b	a	a	a	a	a	a	b	b	b	b	b	b	b	b	b	a	a	a	a	a	a	a	a	a	a	a	a	a	a	a	a
Q012	b	b	b	b	b	b	b	b	b	b	b	b	b	b	b	b	b	b	b	b	a	a	a	a	a	a	b	b	b	b	b	b	b	b	b	b	b	b	b	b	b	b	a	a	a	a	a	a	a
Q013	a	a	a	a	a	a	a	a	a	a	a	a	a	a	a	a	a	a	a	b	b	b	b	b	b	b	b	b	b	b	b	b	b	b	b	b	b	b	b	b	b	b	b	b	b	b	b	a	a
Q015	b	b	b	b	b	b	b	b	b	b	b	b	b	a	a	a	a	a	a	a	a	a	a	a	a	a	a	a	a	a	a	b	b	a	a	a	a	a	a	b	b	b	b	b	b	b	b	b	b
Q016	a	a	a	a	a	a	b	b	b	b	b	b	b	b	b	b	b	b	b	b	a	a	a	b	b	b	b	b	b	b	b	b	b	b	b	b	b	b	b	a	a	a	a	a	a	a	a	a	a
Q024	b	b	b	b	b	b	b	b	b	b	b	b	a	a	a	a	a	a	b	b	b	b	b	b	b	b	b	b	b	b	b	b	b	b	b	b	b	b	b	b	b	b	b	b	b	b	b	b	b
Q025	b	b	b	b	b	b	b	b	b	b	b	b	b	b	b	b	a	a	a	a	a	a	a	a	a	a	a	a	a	b	b	a	a	a	a	a	a	a	a	b	b	b	a	a	a	a	a	b	b
Q027	b	b	b	b	b	b	b	a	a	a	a	a	a	a	a	a	a	a	a	a	a	a	a	a	a	a	a	a	b	b	b	b	b	b	b	b	b	b	a	a	b	b	b	b	b	b	b	b	b
Q038	a	a	a	a	a	a	a	a	a	b	b	b	a	a	a	a	a	a	b	b	b	b	b	b	b	b	b	b	b	a	a	a	a	a	a	a	a	h	a	a	b	b	b	b	b	b	b	a	a
Q039	a	a	a	a	a	a	a	a	a	a	b	a	a	a	a	a	a	a	a	a	a	a	a	a	a	a	a	b	b	a	a	a	a	a	b	b	b	b	b	a	a	a	a	a	a	a	a	a	a
Q050	a	b	b	b	b	b	b	b	b	b	b	b	b	b	b	b	b	a	a	a	a	a	a	a	a	a	b	a	a	a	b	a	a	a	a	b	b	b	b	a	a	a	a	a	a	b	b	b	b
Q051	b	b	b	b	b	b	b	b	a	a	a	a	a	h	b	b	b	a	a	a	a	a	a	a	a	a	a	a	a	b	b	b	b	b	b	b	b	b	b	b	b	b	b	b	b	b	b	b	b
Q055	a	a	a	a	a	a	a	a	a	a	a	a	a	a	a	a	a	a	a	a	a	b	b	b	b	b	b	b	a	a	a	a	a	a	a	a	a	a	a	a	b	b	b	b	b	b	b	b	b
Q056	b	b	b	b	b	b	b	b	b	b	a	a	a	a	a	a	a	a	a	a	a	a	a	a	a	a	a	a	a	a	a	b	b	b	b	b	b	b	b	b	b	b	b	b	b	b	b	b	b
Q063	a	a	a	a	a	a	a	a	a	a	a	b	b	b	b	b	b	b	b	b	b	b	b	a	b	b	h	b	a	b	b	b	b	b	b	b	b	b	b	b	b	b	b	a	a	a	a	a	a
Q066	b	b	b	b	b	a	a	a	a	a	a	a	a	a	a	a	b	b	b	b	b	b	b	b	b	b	a	a	a	a	a	a	a	a	a	a	a	a	a	a	b	b	b	a	b	b	b	b	a
Q068	b	b	b	b	b	b	a	a	a	a	a	a	a	a	a	a	a	a	a	a	a	a	a	a	a	a	a	a	a	b	b	b	b	b	a	b	b	b	b	b	b	b	b	a	a	a	a	b	b
Q072	b	b	b	b	b	b	b	b	b	b	b	b	b	a	a	a	a	a	a	a	a	a	a	a	a	a	a	a	a	b	b	b	b	b	b	b	b	b	b	b	b	b	b	b	b	b	b	b	a
Q075	a	a	a	a	a	b	b	b	b	b	b	b	b	b	b	b	b	b	b	b	a	a	a	a	a	a	a	a	a	a	a	a	a	a	a	a	a	a	a	b	b	b	b	b	b	b	b	b	b
Q082	b	b	b	b	a	a	a	a	a	a	a	a	a	a	a	b	b	b	b	b	b	b	b	b	b	b	a	a	a	b	b	b	b	b	b	b	b	b	b	b	b	b	b	b	b	b	b	b	b
Q087	b	b	b	b	b	b	b	b	b	b	a	b	b	b	b	b	b	b	b	b	b	b	b	b	b	b	b	b	b	a	a	a	a	a	a	a	a	a	a	a	a	a	a	a	a	a	a	b	b
Q088	a	a	b	b	b	b	b	b	b	b	b	b	b	b	b	b	b	b	b	b	b	b	b	b	b	b	a	a	a	b	b	b	b	b	b	b	b	b	b	a	a	a	a	a	a	a	a	a	a
Q094	a	b	b	b	b	b	b	b	b	b	b	b	b	b	a	a	a	b	b	b	b	b	b	b	b	b	a	a	a	b	b	b	b	b	b	b	b	b	b	b	b	b	b	b	a	a	a	a	a
Q107	a	b	a	a	a	a	a	a	a	a	a	a	a	a	a	a	a	a	a	b	a	a	a	a	a	a	a	a	a	b	b	a	a	a	a	a	a	a	a	a	a	a	a	a	a	a	a	a	a
Q113	a	a	a	a	a	b	b	b	b	b	a	a	a	a	a	a	b	b	b	b	b	b	b	b	b	b	b	b	b	b	b	a	a	b	b	b	b	b	b	b	b	b	b	b	b	b	b	b	b
Q120	a	a	a	a	a	a	a	a	a	a	b	b	a	a	a	a	a	a	a	a	a	a	a	a	a	a	a	a	a	a	a	a	a	a	a	a	a	a	a	b	b	b	b	b	b	b	b	b	b
Q121	a	a	a	a	a	a	a	a	a	a	a	a	a	a	a	a	b	b	b	b	b	b	b	b	b	b	a	a	a	b	b	b	b	b	b	b	b	b	b	b	b	b	b	b	b	b	b	b	b
Q129	b	b	b	b	b	b	b	b	a	a	a	a	a	a	a	a	a	a	b	b	b	b	b	b	b	b	b	b	b	a	a	a	a	a	b	b	b	b	b	a	a	a	a	a	a	a	a	a	a
Q137	b	b	b	b	b	b	b	b	b	b	b	b	h	b	b	b	b	b	a	a	a	a	a	a	a	a	a	a	a	b	b	b	b	a	a	a	a	a	a	b	b	b	b	b	b	b	b	b	b
Q138	b	b	b	b	b	b	b	b	b	b	b	b	b	b	b	b	b	b	a	a	a	a	a	a	a	a	a	a	a	a	a	a	a	a	a	a	a	a	a	a	a	a	a	b	b	b	b	b	b
Q146	a	b	b	b	b	b	b	b	b	b	b	b	b	b	b	b	b	b	b	b	b	b	b	-	b	b	b	b	b	a	a	a	a	a	a	a	a	a	a	a	b	b	b	b	b	b	b	b	a
Q153	a	a	a	a	a	a	a	a	a	a	a	a	a	a	a	a	b	b	b	b	a	a	a	a	a	a	a	a	a	a	a	a	a	a	a	a	a	a	a	a	a	a	a	a	a	a	a	a	a
Q157	a	a	a	a	b	b	b	b	b	b	b	b	b	b	b	b	b	b	b	b	b	b	b	a	a	a	a	a	a	b	b	b	b	b	b	b	b	b	b	b	b	b	b	b	b	b	b	a	a
Q161	b	a	a	a	a	a	a	a	a	a	a	a	b	b	b	b	b	b	b	b	b	b	a	-	a	a	a	a	a	b	b	b	b	b	b	b	b	b	b	a	a	a	a	a	a	a	a	a	a
Q164	b	b	b	b	b	b	b	b	b	b	b	b	b	b	b	b	b	h	a	a	a	a	a	a	a	a	a	a	a	b	b	b	b	b	b	b	b	b	b	b	b	b	b	b	b	b	b	b	b
Q183	b	b	b	b	b	b	b	b	b	b	a	a	a	b	b	b	b	b	b	b	a	b	b	b	b	b	a	a	a	b	b	b	b	b	b	b	b	b	b	b	a	a	a	a	a	a	a	a	a
Q189	a	b	b	b	b	b	b	b	b	b	b	b	b	b	b	b	b	b	b	b	b	b	b	b	b	b	b	b	b	a	a	a	a	a	a	a	a	a	a	b	b	b	b	b	b	b	b	b	b
Q191	b	b	b	b	b	b	b	b	a	a	a	a	a	a	a	a	a	a	a	a	a	a	a	a	a	a	a	a	a	b	b	b	b	b	a	a	a	a	a	a	a	a	a	a	a	a	a	b	a
Q198	b	b	b	b	b	b	b	b	a	a	b	b	b	b	b	b	a	a	a	a	a	a	a	a	a	a	a	a	a	b	b	b	b	b	b	b	b	b	b	a	a	a	a	a	a	a	a	a	b
Q201	a	a	a	a	b	a	a	a	a	a	a	a	a	a	a	a	a	b	b	b	b	b	b	b	a	a	a	a	a	a	a	a	a	a	a	a	a	a	a	a	a	a	a	a	a	a	b	b	b
Q207	a	a	a	b	b	b	b	b	b	b	b	b	b	b	b	b	b	b	b	b	a	a	a	a	a	a	a	a	a	a	a	a	a	a	a	a	a	a	a	b	b	b	b	b	b	b	b	b	b
Q210	a	a	a	a	a	h	a	a	a	a	a	a	a	a	a	a	a	a	a	b	a	a	a	a	a	a	a	a	a	a	a	a	a	a	b	a	a	a	a	b	b	b	b	b	b	b	b	b	b
Q213	b	b	b	b	b	b	b	b	b	a	a	b	b	b	b	b	b	b	b	b	b	a	a	a	a	a	a	a	a	b	b	b	b	b	b	b	b	b	b	b	b	b	b	b	b	b	b	b	b
Q217	b	b	b	b	b	b	b	b	b	b	b	b	b	b	b	b	b	b	b	b	b	b	b	b	a	a	a	a	b	b	b	b	b	b	b	a	a	a	a	b	b	b	b	b	b	b	b	b	b
Q218	a	a	a	a	a	b	a	a	a	b	a	a	a	a	a	a	a	a	a	a	b	b	b	b	a	a	a	a	a	a	a	a	a	a	a	a	a	a	a	a	a	a	a	b	b	b	b	b	b
Q219	a	b	b	b	b	b	b	b	b	b	b	b	b	b	b	b	b	b	b	b	a	a	a	a	a	a	a	a	a	b	b	b	b	a	a	a	a	a	a	b	b	b	a	a	a	a	a	a	a
Q221	b	b	b	b	b	b	b	b	b	b	b	b	b	a	a	a	a	b	b	b	b	b	a	a	a	a	a	a	a	b	b	b	b	b	b	a	a	a	a	a	a	a	a	a	a	a	a	a	a
Q226	a	b	b	b	a	a	a	a	a	a	a	b	b	b	b	b	b	b	b	b	b	b	b	b	a	a	a	a	a	b	b	b	b	b	b	b	b	b	b	b	a	a	b	b	b	b	a	a	a
R003	h	b	b	b	b	b	b	b	b	b	b	b	a	a	a	a	a	a	a	a	a	b	b	b	b	b	b	b	b	b	b	b	b	b	b	b	b	b	b	b	a	a	a	a	b	b	b	a	a
R005	a	a	a	a	a	a	a	b	a	a	a	a	a	a	a	a	a	a	a	a	a	a	a	a	a	a	a	a	a	b	b	b	b	b	b	b	b	b	b	b	b	b	b	b	b	b	b	b	b
R009	a	a	a	a	a	a	a	b	b	b	b	b	b	b	b	b	b	b	b	a	a	a	a	a	a	a	a	a	a	a	a	b	b	b	b	b	b	b	b	b	b	b	b	a	a	a	a	a	a
R021	b	b	b	b	b	b	b	b	b	b	b	b	a	a	a	a	a	a	a	a	a	a	a	a	a	a	a	a	a	b	b	b	b	b	b	a	a	a	a	a	a	a	a	a	a	a	a	a	a
R025	a	a	a	a	a	a	a	a	a	a	b	b	b	b	b	b	b	b	b	b	b	b	a	a	a	a	a	a	a	b	b	b	b	a	a	a	a	a	a	a	a	a	a	b	b	b	b	b	b
R031	b	a	b	b	b	b	b	b	a	a	b	b	b	b	b	b	b	b	b	b	b	b	b	b	b	b	b	b	b	b	b	b	b	b	b	b	b	b	b	a	a	a	a	a	a	a	a	a	a
R033	b	b	b	b	b	b	b	b	b	b	b	b	a	a	a	a	a	a	a	a	a	a	a	a	a	a	a	a	a	a	a	a	a	a	a	a	a	a	a	a	h	h	b	b	b	b	b	b	b
R044	a	a	a	a	a	a	a	a	a	a	a	a	a	b	b	b	b	b	b	b	b	b	b	a	a	a	a	a	a	b	b	b	b	b	b	b	b	b	b	b	b	b	b	b	b	b	b	b	b
R052	a	a	b	b	a	b	b	b	b	b	b	b	b	b	b	b	b	a	b	b	b	b	a	b	b	b	b	b	b	b	b	b	b	b	b	b	b	b	b	b	b	b	b	b	b	b	a	a	a
R059	b	b	b	b	b	b	b	b	b	b	b	b	b	b	b	b	b	b	b	b	b	b	b	b	b	b	b	a	a	a	a	a	a	a	a	b	b	b	b	a	b	b	b	b	b	b	b	b	b
R061	b	b	b	b	a	a	a	a	a	a	a	a	a	a	a	a	a	a	a	a	a	b	b	a	a	a	a	a	a	b	b	b	b	b	b	b	b	b	b	b	b	a	a	a	a	a	a	a	a
R064	b	b	b	b	b	b	b	b	b	b	b	b	b	b	b	b	b	b	b	b	b	b	b	b	b	b	a	a	a	b	b	b	b	b	b	b	b	b	b	b	b	b	b	b	b	b	b	a	a
R066	a	a	a	a	a	a	a	a	a	b	b	b	b	b	b	b	a	a	a	a	a	a	a	a	a	a	a	a	a	b	b	b	b	b	b	b	b	b	b	a	a	a	a	h	a	a	h	h	a
R067	b	b	b	b	b	b	b	b	b	b	a	a	a	a	a	a	a	a	a	a	a	a	b	b	b	b	b	b	b	a	a	b	b	b	b	b	b	b	b	b	b	b	a	a	a	a	a	a	a
R069	a	a	a	a	a	a	a	a	a	a	a	a	a	b	b	b	b	b	b	b	b	b	b	b	b	b	b	b	b	b	b	b	b	b	b	b	b	b	b	b	b	b	b	b	b	b	b	b	b
R070	b	b	b	b	b	a	a	a	h	h	a	a	a	b	b	a	a	a	a	a	a	a	a	a	b	b	b	b	b	b	b	b	b	b	a	a	a	a	a	a	a	a	a	a	a	a	a	a	a
R072	a	a	a	a	a	b	b	b	b	a	a	a	a	a	a	a	a	a	a	b	b	b	b	b	b	b	b	b	b	h	a	a	a	a	a	a	a	a	a	a	a	a	a	a	a	a	a	a	a
R075	b	b	b	b	b	b	b	b	b	b	b	a	a	a	a	a	a	a	a	a	a	a	a	a	a	a	a	a	a	a	b	b	b	b	b	b	b	b	b	a	a	a	a	a	a	a	a	a	a
R082	b	b	b	b	b	b	b	b	b	b	b	b	b	b	b	b	b	b	b	b	b	a	a	a	a	a	a	a	a	a	a	a	a	a	a	a	a	a	a	a	a	a	a	a	b	b	b	b	b
R085	a	a	a	a	a	a	a	a	a	h	b	b	b	b	b	b	b	b	b	b	b	a	a	a	a	a	a	a	a	b	b	b	b	b	b	b	b	b	b	b	b	b	b	b	b	a	a	a	a
R090	a	a	a	a	a	a	a	b	b	b	b	b	b	b	b	b	a	a	a	a	a	a	a	a	a	a	a	a	a	a	a	a	a	a	a	a	a	a	a	b	a	a	a	a	a	a	a	a	a
R095	b	b	b	b	b	b	b	b	b	b	b	b	b	b	b	a	a	b	b	b	a	a	b	b	b	b	h	b	b	a	a	a	a	a	a	b	b	b	b	b	b	b	b	b	b	b	b	b	a
R098	b	b	b	b	a	a	a	a	a	a	a	a	a	a	a	a	a	b	b	b	b	b	b	b	a	a	a	a	a	b	b	b	b	b	b	b	b	b	b	a	a	a	a	a	a	a	a	b	a
R112	a	b	b	b	b	a	b	b	b	b	b	b	b	a	a	a	a	a	a	a	a	a	a	a	a	a	a	a	a	b	b	b	b	b	b	a	a	a	a	b	b	b	b	b	b	b	b	a	a
R113	b	b	b	b	b	b	b	a	a	a	a	a	a	b	b	b	b	b	b	b	b	a	a	a	a	a	a	a	a	b	b	b	b	b	a	a	a	a	a	a	a	a	a	a	a	a	a	a	a
R114	b	b	b	b	b	b	b	b	b	b	b	b	b	b	a	a	b	b	b	b	b	b	b	b	b	b	b	b	b	b	b	b	b	b	b	b	b	b	b	a	a	a	a	a	a	b	a	a	a
R118	a	a	a	a	a	a	a	a	a	a	a	a	b	b	b	b	b	h	a	a	a	a	a	a	a	a	a	a	a	a	a	a	a	a	a	a	a	a	a	b	b	b	b	b	b	b	b	b	b
R123	a	a	a	a	a	a	a	a	a	b	a	a	a	a	a	a	a	a	a	a	a	a	a	a	b	b	b	a	a	b	b	b	b	b	b	b	b	b	b	b	b	b	a	a	a	a	a	a	a
R125	a	a	a	a	a	a	a	a	a	a	b	b	b	b	b	b	b	b	b	a	a	a	a	a	a	a	a	a	b	b	a	a	a	a	a	a	a	a	a	a	a	a	a	a	a	a	a	a	a
R126	b	b	b	b	b	b	b	b	b	b	b	b	b	h	a	a	a	a	a	a	a	a	a	a	a	a	a	a	a	b	b	b	b	b	b	b	b	b	b	b	b	b	b	b	b	b	b	b	b
R136	b	b	b	b	b	b	b	b	b	b	a	a	a	a	a	a	a	a	a	a	a	a	a	a	a	a	a	a	a	h	b	b	b	b	b	b	b	b	b	a	a	a	a	a	a	a	a	a	a
R148	b	b	b	b	b	b	b	b	b	b	a	a	a	a	a	a	a	a	a	a	a	a	a	a	b	b	b	b	b	a	a	b	b	b	b	b	b	b	b	b	b	b	b	a	a	a	a	a	a
R160	b	b	b	b	b	b	b	b	b	a	a	a	a	a	a	a	a	a	a	a	a	a	a	a	a	a	b	b	b	a	a	a	a	a	a	a	a	a	a	a	a	a	a	a	a	a	b	b	h
R161	b	b	b	a	a	a	a	a	a	a	a	a	a	a	a	a	a	a	a	a	a	a	a	a	a	a	a	a	b	b	b	b	b	b	b	b	b	b	b	b	b	b	a	a	a	a	b	b	b
R162	b	b	b	a	a	a	a	a	a	a	a	a	a	a	a	a	a	a	a	a	a	a	a	a	a	a	a	a	a	a	a	a	a	a	a	a	a	a	a	a	a	a	a	a	a	a	a	a	a
R170	a	a	a	a	a	a	a	a	a	a	a	b	b	b	b	b	b	b	b	b	b	b	b	b	b	b	b	b	b	b	b	b	b	b	b	b	b	b	b	b	b	b	b	b	b	b	b	a	a
R171	a	a	a	a	a	a	a	a	a	a	a	a	a	a	a	b	b	b	b	b	b	b	b	b	b	b	b	b	b	a	a	a	a	a	a	a	a	a	a	a	a	a	a	a	a	a	a	b	b
R174	b	b	b	b	b	b	b	a	a	a	a	a	a	a	a	a	a	a	a	a	a	a	a	a	a	a	a	a	a	a	b	b	b	b	b	b	b	b	b	b	b	b	b	b	b	b	b	b	b
R175	a	a	a	a	a	a	a	a	a	a	a	a	a	a	a	a	a	a	a	a	a	a	a	b	b	b	b	b	b	a	a	a	a	a	a	a	a	a	a	a	a	a	a	a	a	a	a	a	a
R182	a	a	b	b	b	b	b	b	a	b	b	b	b	b	b	b	b	b	a	a	a	b	b	b	b	b	b	b	b	a	a	b	b	b	b	b	b	b	b	b	b	b	b	b	b	b	b	b	b
R186	a	a	a	a	a	a	a	a	a	a	a	a	a	a	a	a	a	a	b	b	b	b	b	b	b	b	b	b	a	a	a	a	a	a	a	a	a	a	a	a	a	a	a	a	a	a	b	b	b
R188	a	a	a	a	a	h	b	b	b	b	a	a	a	a	a	a	b	b	b	b	b	b	b	b	b	b	b	b	b	a	a	a	a	a	a	a	a	a	a	b	b	b	b	b	b	b	b	b	b
R191	b	b	b	b	b	b	b	b	h	h	a	a	a	a	a	a	a	a	a	a	a	a	a	a	a	a	a	a	a	a	a	a	a	a	a	a	a	a	a	a	b	b	b	b	b	b	b	b	b
R194	b	b	b	b	b	b	b	b	b	b	b	a	a	a	a	a	a	b	b	b	b	b	b	b	b	b	b	b	b	a	a	a	a	a	a	a	a	a	a	a	b	b	b	b	b	b	a	b	b
R195	a	a	a	a	a	a	a	a	b	b	b	b	b	b	b	b	b	b	b	b	b	a	a	a	a	a	a	a	a	a	a	a	a	a	a	a	a	a	a	a	a	a	a	a	a	a	a	a	b
R200	a	a	a	a	a	a	a	a	a	a	a	a	a	a	a	a	a	a	a	a	a	a	a	b	b	b	b	b	a	a	a	a	a	a	a	a	a	a	a	a	a	a	a	b	b	b	b	b	b
R202	a	a	a	a	b	b	b	b	b	b	b	b	b	b	b	b	b	b	b	b	b	b	b	b	b	b	b	b	a	b	b	b	a	a	a	a	a	a	a	b	b	b	b	b	b	b	b	b	b
R214	b	b	b	b	a	a	a	a	a	a	a	a	a	a	a	a	a	a	a	a	a	a	a	a	a	a	a	a	b	a	a	a	a	a	b	b	b	b	b	b	a	a	a	a	a	a	a	a	h
R218	a	a	a	a	a	a	b	b	b	b	a	a	a	a	a	a	a	a	a	a	a	a	a	a	a	a	a	a	a	a	a	a	a	b	b	b	b	b	b	b	b	b	b	b	b	b	b	a	a
[truncated: 90 more columns]

## Sheet: Marker info
black	SNPs	Törjék O, Berger D, Meyer RC, Müssig C, Schmid KJ, Rosleff Sörensen T, Weisshaar B, Mitchell-Olds T and Altmann T (2003): Establishment of high-efficiency SNP-based framework marker set. Plant J. 36, 122-140.
red	SSLPs	http://www7.inra.fr/vast/msat.php
blue	SFPs	Schmidt R, Boudichevskaia A, Cao HX, He S, Meyer RC, Reif JC (2017) Extracting genotype information of recombinant inbred lines from transcript profiles established with high-density oligonucleotide arrays. Plant Cell Reports 36:1871-1881
a	Col-0
b	C24
h	heterozygot
-	missing

## Sheet: RIL genetic maps
Subset: 100 RILs from both reciprocal crosses					Subset: 50 RILs from Q cross
Chromosome	Marker	Genetic distance (cM)			Chromosome	Marker	Genetic distance (cM)
1	MASC03771	0			1	MASC03771	0
1	MASC07014	5.0256			1	MASC07014	9.62512
1	F12K11-2	7.74339			1	F12K11-2	12.8115
1	MASC03758	9.29277			1	MASC03758	13.8315
1	MASC09203	14.0203			1	MASC09203	18.1806
1	MASC02475	18.795			1	MASC02475	25.0119
1	MASC03658	21.3752			1	MASC03658	28.1917
1	MASC03911	24.3801			1	MASC03911	29.2116
1	MASC05029	29.1914			1	MASC05029	34.7911
1	MASC05303	33.5109			1	MASC05303	37.9781
1	MASC09223	46.4941			1	MASC09223	49.1127
1	MASC02998	50.7399			1	MASC02998	54.681
1	MASC09204	55.2869			1	MASC09204	59.0532
1	MASC02577	62.4623			1	MASC02577	65.7327
1	MASC04127	63.6134			1	MASC04127	66.91
1	MASC04209	66.0293			1	MASC04209	68.9785
1	MASC03340	72.3115			1	MASC03340	77.1715
1	MASC00545	77.9922			1	MASC00545	83.3159
1	MASC03754	83.6969			1	MASC03754	90.9151
1	MASC09205	86.4201			1	MASC09205	94.0942
1	MASC04170	92.1701			1	MASC04170	105.219
1	MASC03447	97.8743			1	MASC03447	108.406
1	F5I14	100.553			1	F5I14	110.491
1	MASC03631	104.888			1	MASC03631	113.676
1	MASC03684/M1-8645	111.258			1	MASC03684/M1-8645	121.875
1	MASC03930	116.78			1	MASC03930	131.511
1	MASC03765	118.554			1	MASC03765	133.59
1	MASC09206	124.189			1	MASC09206	137.944
2	MASC05502	0
2	MSAT2.5	2.11213			2	MASC05502/MSAT2.5	0
2	T16F16ID	7.67863			2	T16F16ID/nga1145	6.02434
2	nga1145	8.18286			2	MASC05477	11.9169
2	MASC05477	11.9538			2	MASC06808	16.8207
2	MASC06808	16.299			2	MASC05803/MASC05962/MASC05857	21.7272
2	MASC05803/MASC05962/MASC05857	21.2462			2	MASC05361	22.6321
2	MASC05361	21.7493			2	MASC05657	55.2574
2	MASC05657	43.4407			2	MASC02747/M2-4269	64.0234
2	M2-4269	51.4012			2	MASC02600	68.5678
2	MASC02747	51.9272			2	MASC02644	73.8124
2	MASC02600	55.8846			2	MASC09221	76.5334
2	MASC02644	60.8378			2	nga1126	77.5445
2	MASC09221	63.4642			2	MASC06104	80.83
2	nga1126	64.9937			2	MASC05434	89.4536
2	MASC06104	69.9474			2	MASC09222	94.8209
2	MASC05434	78.8755			2	MASC05386	106.662
2	MASC09222	83.4538			2	MASC06025	111.978
2	MASC05386	92.1281			2	MASC00371	123.292
2	MASC06025	98.3412			2	MASC02812/MSAT2.22	124.946
2	MASC00371	105.878
2	MASC02812/MSAT2.22	110.288
					3	MASC03898/M3-0089/nga172/MASC03001	0
3	MASC03898/M3-0089	0			3	MASC05312	4.35025
3	nga172	2.08472			3	MASC03344	12.5545
3	MASC03001	2.54369			3	MASC02947	13.5736
3	MASC05312	8.05761			3	MASC04608	21.7878
3	MASC03344	14.9106			3	MASC04279	26.1464
3	MASC02947	16.984			3	MASC02841	29.331
3	MASC04608	23.184			3	MSAT3.19/MASC04516	37.5308
3	MASC04279	26.9542			3	MASC04523	43.1031
3	MASC02841	31.9107			3	MASC02648	52.5812
3	MSAT3.19	38.1178			3	MSAT3.32	53.713
3	MASC04516	39.1373			3	MASC04262/MASC05045	60.5747
3	MASC04523	45.9941			3	MASC04819	64.4707
3	MASC02648	56.3411			3	MASC07090/MASC01171	66.9855
3	MSAT3.32	56.8699			3	MSAT3.21	81.483
3	MASC04262	63.0829			3	MASC09224	84.6774
3	MASC05045	63.587			3	MASC03218	90.2564
3	MASC04819	67.6416			3	MASC02788	95.8355
3	MASC01171/MASC07090	71.6957			3	MASC09218	97.9198
3	MSAT3.21	81.3378			3	MASC04925	99.4676
3	MASC09224	88.1948			3	MASC09219/M3-9924	101.01
3	MASC03218	94.3985
3	MASC02788	100.606
3	MASC09218	104.965			4	MASC02820/MASC04036	0
3	MASC04925	106.193			4	MASC07015	1.01202
3	MASC09219/M3-9924	108.061			4	FRI/MASC04123	5.63084
					4	MASC04725	16.2995
4	MASC02820	0			4	MASC05042/MASC09225/MASC04685	17.2637
4	MASC04036	0.500061			4	nga8	21.9681
4	MASC07015	1.00481			4	MASC02668	29.5055
4	FRI	4.69766			4	MASC09213	64.4592
4	MASC04123	5.13334			4	MASC03275	73.1416
4	MASC04725	14.7774			4	MASC03263	74.1182
4	MASC05042/MASC09225	16.8611			4	MASC02548/F24J7ID/G3883-1.4	78.689
4	MASC04685	18.4077			4	MASC04642	87.6143
4	nga8	22.8536			4	MASC09214	91.2207
4	MASC02668	29.194			4	MASC09215/MASC03154/M4-7366	92.5281
4	MASC09213	51.6844			4	MASC04005	96.5835
4	MASC03275	56.642			4	MASC04199	99.1532
4	MASC03263	58.1899			4	MASC09216	102.47
4	MASC02548/F24J7ID/G3883-1.4	63.7712			4	MASC05258/M4-9963	103.488
4	MASC04642	69.9831
4	MASC09214	73.1507
4	MASC09215	74.6726			5	MASC00144	0
4	M4-7366	75.1778			5	MASC04860	1.86731
4	MASC03154	78.3755			5	MASC04531	3.97054
4	MASC04005	80.6748			5	MASC09207	9.89174
4	MASC04199	84.2173			5	MASC05127/M5-1629	15.3156
4	MASC09216	91.0794			5	MASC03612	20.4759
4	MASC05258/M4-9963	92.0994			5	nga106	21.7042
					5	MASC09208	22.6898
5	MASC00144	0			5	MASC09209	31.2513
5	MASC04860	3.49517			5	nga139	35.9737
5	MASC04531	5.81447			5	MASC03559	37.0642
5	MASC09207	12.4549			5	MASC04983	43.4674
5	MASC05127/M5-1629	18.1209			5	MASC01174/MASC03952	55.639
5	MASC03612	23.6464			5	MASC01361	61.5709
5	nga106	25.3309			5	MASC04275	66.1144
5	MASC09208	27.4293			5	MASC01582	70.6611
5	MASC09209	36.7191			5	MASC03128	80.0257
5	nga139	43.0454			5	MASC04317	89.3614
5	MASC03559	44.0453			5	MASC04298	94.1978
5	MASC04983	53.8838			5	MASC02675/nga129	95.2098
5	MASC01174/MASC03952	60.8374			5	MASC04591	99.7372
5	MASC01361	64.9179			5	MASC04394	108.701
5	MASC04275	70.3839			5	MASC01545	111.967
5	MASC01582	74.4545			5	MASC04576	111.967
5	MASC03128	82.7182			5	MASC09211	119.298
5	MASC04317	88.7039			5	MASC04350/K8K14	126.818
5	MASC04298	91.7403
5	MASC02675/nga129	94.0314
5	MASC04591	99.7048
5	MASC04394	106.335
5	MASC01545	109.625
5	MASC04576	111.168
5	MASC09211	116.993
5	MASC04350/K8K14	125.952

## Sheet: NIL genotypes
MARKER	MASC03771	MASC07014	MASC03758	MASC09203	MASC02475	MASC03658	MASC03911	MASC05029	MASC05303	MASC09223	MASC02998	MASC09204	MASC02577	MASC04127	MASC04209	MASC03340	MASC00545	MASC03754	MASC09205	MASC04170	MASC03447	MASC03631	MASC03684	MASC03930	MASC03765	MASC09206	MASC05502	MASC05477	MASC06808	MASC05962	MASC05803	MASC05857	MASC05361	MASC09220	MASC05657	MASC02747	MASC02600	MASC02644	MASC09221	MASC06104	MASC05434	MASC09222	MASC05386	MASC06025	MASC00371	MASC02812	MASC03898	MASC03001	MASC05312
CHROMOSOME	1	1	1	1	1	1	1	1	1	1	1	1	1	1	1	1	1	1	1	1	1	1	1	1	1	1	2	2	2	2	2	2	2	2	2	2	2	2	2	2	2	2	2	2	2	2	3	3	3
CHR POSITION (TAIR9)	174607	1189377	2312700	3487276	4759728	5855333	7144336	8168391	9362054	10886897	11433410	12524970	13832438	15928392	16644717	17809681	18943967	20027198	20859471	22286233	24037257	25235673	26446765	27847120	28884869	30348205	133624	1125050	2026930	2996453	3531983	4256267	5179345	6379620	7520287	8429064	9383834	10428938	11424767	12519577	13289706	14375408	15785611	16886677	18436623	19671976	276917	971405	2087109
M12	b	b	a	a	a	a	a	a	a	b	b	b	b	b	b	b	b	b	b	b	b	b	b	b	b	b	b	b	b	b	b	b	b	b	b	b	b	b	b	b	b	b	b	a	a	a	b	b	b
M37	b	b	b	b	b	b	b	b	b	b	b	b	b	b	b	b	b	b	b	b	b	b	b	b	b	b	b	b	b	b	b	b	b	b	b	b	b	b	b	b	b	b	b	a	a	a	b	b	b
M61	b	b	b	b	b	b	b	b	b	b	b	b	b	b	b	b	b	b	b	b	b	b	b	b	b	b	b	b	b	b	b	b	b	b	b	b	b	b	b	a	a	a	a	a	a	a	b	b	b
N01	a	a	a	a	a	a	a	a	a	a	a	a	a	a	a	a	a	a	a	a	a	a	a	a	a	a	a	a	a	a	a	a	a	a	a	a	a	a	a	a	a	a	a	a	a	b	a	a	a
N04	a	a	a	a	a	a	a	a	a	a	a	a	a	a	a	a	a	a	a	a	a	a	a	a	a	a	a	a	a	a	a	a	a	a	a	a	a	a	a	a	a	a	a	a	a	b	a	a	a
N20	a	a	a	a	a	a	a	a	a	a	a	a	a	a	a	a	a	a	a	a	a	a	a	a	a	a	a	a	a	a	a	a	a	a	a	a	a	a	a	a	a	a	a	a	a	b	a	a	a
N21	a	a	a	a	a	a	a	a	a	a	a	a	a	a	a	a	a	a	a	a	a	a	a	a	a	a	a	a	a	a	a	a	a	a	a	a	a	a	a	a	a	a	a	a	a	b	a	a	a
N31	a	a	a	a	a	a	a	a	a	a	a	a	a	a	a	a	a	a	a	a	a	a	a	a	a	a	a	a	a	a	a	a	a	a	a	a	a	a	a	a	a	a	a	b	b	b	a	a	a
N58	a	a	a	a	a	a	a	a	a	a	a	a	a	a	a	a	a	a	a	a	a	a	a	a	a	a	a	a	a	a	a	a	a	a	a	a	a	a	a	a	a	a	b	b	b	b	a	a	a
[truncated: 68 more columns]
