# Supplementary material for: Genetic controls of short- and long-term stomatal CO2 responses in Arabidopsis thaliana
Source: Ann Bot. 2020 Apr 16;126(1):179–90. doi: 10.1093/aob/mcaa065 (PMC7304471; doi:10.1093/aob/mcaa065)
Supplement: mcaa065_suppl_Supplement_Table_S2 [file mcaa065_suppl_supplement_table_s2.xlsx]

## Sheet: Information
Supplementary table S2 Sequences and annealing temperatures of primers used for genotyping and sequencing

## Sheet: Markers
Marker name	Marker location on chr 2 (bp, Tair10)	Product size Col-0 (bp)	Product size C24 (bp)	Forward primer sequence	Reverse primer sequence	Annealing temperature
KJ7	18285971	211	237	CGGTATGTTCTCCTTTTCAGCA	ACCCATCACGCTATTTCCCA	54
KJ8	18589785	188	229	TTGAGTTGCAGTTGTCGAGC	ACTGTCTGATGTGGTTGCAC	62
KJ9	17811437	193	229	CAAGCATGCCCTACACCAAA	GCACTGATGAAAGGCCTGAG	55
KJ10	17685656	255	297	CGCTGCATCCTTCTTTGAGA	GTTGGTCGACGAGTTTGCTT	62
KJ14	19555385	328	307	TCCTTGCATCACCTTCGAAA	GCTGCTAAGGTTGTCGAGAA	62
KJ19	19096247	250	270	GTGATGCGTTTGGACCAGC	GTTTCAAGTCTGTCGGTGCA	62
KJ21	18812448	314	227	ACCAGGCTATGCTTCAGGTT	ATTCACATCATTCCTAGACTGCT	58
KJ22	19167348	292	272	TGTATTTAGTGATGTGGGTGCA	AAAACACCCGTCACACATCC	62
KJ23	18682333	279	252	GAGTGGCTTCCCGAAAATCT	TTCGAGGATCAAAGTTTGGTTT	61

## Sheet: MPK12 sequencing
Primer	Forward primer sequence	Annealing temperature
MPK12 product 1 forward	TTAATTGGGGTGAGGGCCTT	62
MPK12 product 1 reverse	GATTCCCGAAAATGCCCACT	62
MPK12 product 2 forward	ACACACAACACATGCAGGTC	62
MPK12 product 2 reverse	TGACTGGAGAGAAAGTGGCT	62
MPK12 product 3 forward	CGTAGCGTTCTCTTAGCATCG	62
MPK12 product 3 reverse	CCAAGATGGCGTTGATCCTG	62
MPK12 extra sequencing primer for product 2	CGGCATTGATCACTGGTCAG
