# Supplementary material for: Genetic controls of short- and long-term stomatal CO2 responses in Arabidopsis thaliana
Source: Ann Bot. 2020 Apr 16;126(1):179–90. doi: 10.1093/aob/mcaa065 (PMC7304471; doi:10.1093/aob/mcaa065)
Supplement: mcaa065_suppl_Supplement_Table_S3 [file mcaa065_suppl_supplement_table_s3.xlsx]

## Sheet: Information
Supplementary table S3 Trait data from RILs grown in ambient CO2. These data were used for QTL mapping and comprised: stomatal conductance (gs) measured at 400 and 800 ppm CO2; the short-term stomatal response to elevation of the CO2 concentration from 400 to 800 ppm; and the ratio of mole fractions of CO2 in the substomatal cavity and ambient air (ci/ca) as a proxy for intrinsic water use effici…

## Sheet: Data
Genotype	Short-term CO2 response (% gs decrease)	gs 400 (mol H2O m-2 s-1)	gs 800 (mol H2O m-2 s-1)	Ci/Ca	δ13C (‰)
Q003	61.1089	0.122624	0.04769	0.802898	-30.3023
Q007	39.3931	0.0783651	0.0474946	0.769048	-29.5763
Q008	13.0397	0.122026	0.106115	0.876419	-31.8755
Q011	50.7459	0.119724	0.0589691	0.860954	-31.545
Q012	20.8813	0.10016	0.0792455	0.855203	-31.422
Q013	35.3131	0.0956324	0.0618616	0.806656	-30.3828
Q015	32.0237	0.0977061	0.0665687	0.813263	-30.5243
Q016	36.8952	0.151637	0.0956901
Q024	43.6353	0.120776	0.0680749	0.87762	-31.9011
Q025	31.3132	0.0963635	0.066189
Q027	32.0839	0.113052	0.0767808	0.878311	-31.9159
Q038	35.8388	0.102957	0.0660584	0.895329	-32.2793
Q039	21.3636	0.0800595	0.0629465	0.782184	-29.8581
Q050	20.5398	0.0912074	0.0724736	0.798247	-30.2026
Q051	21.3026	0.103968	0.0818199	0.838126	-31.0567
Q055	35.6601	0.0620895	0.0399483	0.822335	-30.7187
Q056	51.6545	0.116529	0.0563366	0.870983	-31.7593
Q063	36.8241	0.167595	0.10588	0.837523	-31.0438
Q066	17.4643	0.117322	0.0968329	0.852891	-31.3726
Q068	21.9403	0.10342	0.0807295
Q072	52.5381	0.141202	0.0670169	0.903551	-32.4547
Q075	46.8416	0.10368	0.0551145	0.829839	-30.8794
Q082	41.6661	0.110422	0.0644133	0.860949	-31.5449
Q087	24.6481	0.069727	0.05167	0.744596	-29.0508
Q088	46.8046	0.118052	0.0627983	0.820321	-30.6756
Q094	45.7469	0.154993	0.0840884	0.825297	-30.7821
Q107	34.8646	0.107186	0.0698163	0.786293	-29.9463
Q113	26.0426	0.0936523	0.0686899	0.773183	-29.6647
Q120	33.1366	0.137822	0.0921525	0.904613	-32.4774
Q121	23.6588	0.0931014	0.0710747	0.793423	-30.0992
Q129	50.3591	0.140849	0.0699187	0.781889	-29.8518
Q137	48.0044	0.142048	0.073859	0.861606	-31.5589
Q138	19.981	0.0760171	0.0608281
Q146	57.8828	0.131546	0.0554037	0.818529	-30.6372
Q153	46.3167	0.1323	0.0706808	0.813704	-30.5335
Q157	46.2343	0.160148	0.0861046	0.868175	-31.6993
Q161	34.9199	0.133831	0.0870973	0.873604	-31.8153
Q164	48.149	0.134309	0.0697253	0.839492	-31.086
Q183	36.8411	0.114561	0.0723556
Q189	55.3804	0.147407	0.0657723	0.884805	-32.0546
Q191	46.5143	0.132658	0.0706935	0.805886	-30.3663
Q198	30.9411	0.0869223	0.0600276	0.785624	-29.932
Q201	25.6357	0.0796689	0.0595195	0.784583	-29.9089
Q207	13.7353	0.10319	0.0890167
Q210	44.3943	0.12096	0.0672608
Q213	45.8696	0.114587	0.0620264
Q217	18.4228	0.0682427	0.0556705
Q218	23.0812	0.0782572	0.0601945	0.865449	-31.641
Q219	55.8307	0.140971	0.0625201	0.833573	-30.9584
Q221	35.6901	0.126971	0.0816552	0.841334	-31.1254
Q226	29.1116	0.113635	0.0805538
R003	52.0947	0.151652	0.0726493	0.891461	-32.1967
R005	39.2084	0.125932	0.0765563	0.859176	-31.507
R009	31.8648	0.111517	0.0759826
R021	40.9444	0.106281	0.0627648
R025	22.8221	0.0931324	0.0705636	0.820979	-30.6892
R031	33.7975	0.118211	0.0780082	0.854041	-31.3968
R033	30.1477	0.148827	0.103959
R044	13.86	0.103068	0.0893325	0.828414	-30.8487
R052	44.6121	0.0694098	0.0384446	0.885317	-32.0655
R059	35.7349	0.0800514	0.0514451
R061	43.3488	0.0734158	0.041591	0.668607	-27.4156
R064	46.7781	0.135506	0.0721189	0.795729	-30.1487
R066	52.208	0.141307	0.0672914	0.82833	-30.8457
R067	34.9288	0.075016	0.0488138	0.793103	-30.0924
R069	42.0301	0.140329	0.0813486	0.89441	-32.2596
R070	23.7701	0.103426	0.0788417	0.804524	-30.3372
R072	64.1356	0.135212	0.0484928	0.856753	-31.4552
R075	47.6257	0.16453	0.0861716	0.892017	-32.2086
R082	29.2007	0.0837641	0.0593095	0.777757	-29.7632
R085	61.5421	0.117387	0.0451444	0.877035	-31.8886
R090	23.7558	0.137586	0.104901	0.849554	-31.3012
R095	55.7966	0.131654	0.0581954	0.791005	-30.0474
R098	36.8	0.129647	0.082922	0.849985	-31.3104
R112	49.1086	0.142651	0.0725971	0.829375	-30.8694
R113	55.0533	0.111105	0.0499383	0.859969	-31.5239
R114	16.7662	0.103974	0.0865418	0.827395	-30.827
R118	23.5999	0.100978	0.0767614	0.815615	-30.5741
R123	58.5814	0.132731	0.0549752	0.827304	-30.8251
R125	25.7082	0.12457	0.0925456
R126	21.2295	0.129617	0.1021	0.833429	-30.9562
R136	52.1153	0.140875	0.0674574	0.786787	-29.9569
R148	25.6127	0.0852032	0.0629559	0.735469	-28.8543
R160	49.204	0.159651	0.0810963
R161	32.8593	0.0764949	0.0513592	0.668345	-27.41
R162	25.6844	0.104919	0.0779713	0.834339	-30.9757
R170	36.1965	0.161402	0.10298	0.854589	-31.4089
R171	25.967	0.0719965	0.0533012	0.826605	-30.8101
R174	35.6884	0.0966496	0.0621569	0.791055	-30.0484
R175	26.2769	0.153681	0.113298
R182	41.0842	0.105069	0.0619024	0.736454	-28.8762
R186	23.5194	0.079845	0.0613889	0.820498	-30.6794
R188	22.3634	0.0822867	0.0621885	0.805585	-30.3596
R191	31.4504	0.098829	0.0677469	0.85352	-31.386
R194	23.0508	0.0869591	0.0669144	0.858966	-31.5025
R195	25.6386	0.139127	0.103457	0.817684	-30.6191
R200	31.7813	0.111281	0.0759146	0.789299	-30.0108
R202	29.6414	0.173573	0.122123
R214	17.9554	0.0836714	0.0686479	0.730328	-28.7445
R218	37.3031	0.0733524	0.0459897	0.726763	-28.6678
