# Supplementary material for: Genetic controls of short- and long-term stomatal CO2 responses in Arabidopsis thaliana
Source: Ann Bot. 2020 Apr 16;126(1):179–90. doi: 10.1093/aob/mcaa065 (PMC7304471; doi:10.1093/aob/mcaa065)
Supplement: mcaa065_suppl_Supplement_Table_S4 [file mcaa065_suppl_supplement_table_s4.xlsx]

## Sheet: Information
Supplementary table S4 Trait data from RILs grown in ambient (~400 ppm) and elevated (~800 ppm) CO2 concentration. These data were used for QTL mapping and comprised: stomatal conductance (gs) measured at 400 and 800 ppm CO2; the short-term stomatal response to elevation of the CO2 concentration from 400 to 800 ppm; and the long-term stomatal response to growth in elevated CO2 concentration.

## Sheet: Data
Genotype	gs 400 A (mol H2O m-2 s-1)	gs 400 E (mol H2O m-2 s-1)	gs 800 A (mol H2O m-2 s-1)	gs 800 E (mol H2O m-2 s-1)	Short-term CO2 response A (% gs decrease)	Short-term CO2 response E (% gs decrease)	Long-term CO2 response (% gs decrease)
Q003	0.105996	0.120021	0.0499288	0.0795075	52.8958	33.7552	24.9904
Q007	0.0867708	0.0766768	0.0479743	0.0567491	44.7114	25.9892	34.5988
Q008	0.117321	0.154825	0.0948973	0.123011	19.1131	20.5487	-4.84967
Q011	0.108883	0.173454	0.0406033	0.0676426	62.7093	61.0025	37.8759
Q012	0.0958009	0.115591	0.06487	0.0741305	32.2866	35.8686	22.6203
Q013	0.0867157	0.100802	0.0640472	0.0644132	26.1412	36.0993	25.7191
Q015	0.0968433	0.0974799	0.0669405	0.0624732	30.8775	35.9117	35.4904
Q024	0.13501	0.162334	0.0930112	0.112267	31.1077	30.842	16.8453
Q025	0.0808207	0.0836991	0.0503593	0.0595476	37.6901	28.8552	26.3214
Q027	0.0961909	0.152856	0.0614261	0.0725671	36.1414	52.5258	24.5592
Q038	0.104137	0.111697	0.0703604	0.085281	32.4348	23.6497	18.107
Q039	0.0801208	0.0844768	0.060272	0.0707944	24.7736	16.1966	11.6404
Q050	0.078439	0.0877614	0.0523406	0.0661083	33.2723	24.6726	15.7201
Q051	0.101563	0.11801	0.0746994	0.0769497	26.45	34.7941	24.2344
Q055	0.0702136	0.0747268	0.0495857	0.0544822	29.3787	27.0915	22.4051
Q056	0.0918574	0.155257	0.053418	0.0928797	41.8468	40.1769	-1.11291
Q063	0.117253	0.116293	0.0718081	0.0864945	38.7583	25.6236	26.2329
Q066	0.131491	0.107051	0.106785	0.0991341	18.789	7.39532	24.608
Q068	0.0797598	0.110273	0.0525057	0.0756699	34.1702	31.3797	5.12774
Q072	0.168024	0.155582	0.0654253	0.079069	61.062	49.1784	52.9418
Q075	0.0915521	0.100192	0.050546	0.0835291	44.7899	16.6311	8.76328
Q082	0.0977293	0.147835	0.0718259	0.097427	26.5052	34.0974	0.30928
Q087	0.0656848	0.102503	0.0527782	0.0830344	19.6493	18.9931	-26.4134
Q088	0.126675	0.160445	0.0659475	0.0876773	47.9394	45.3535	30.7855
Q094	0.134588	0.124068	0.078153	0.0684694	41.9318	44.8128	49.1268
Q107	0.12515	0.154311	0.0606287	0.0716215	51.555	53.5862	42.7713
Q113	0.086609	0.0885305	0.0696076	0.0767374	19.6301	13.321	11.3979
Q120	0.181303	0.15349	0.0726585	0.0957037	59.9243	37.6481	47.2134
Q121	0.0786728	0.0691117	0.0573918	0.0554759	27.05	19.7301	29.4853
Q129	0.110165	0.130845	0.0624557	0.0898716	43.307	31.3146	18.4207
Q137	0.109681	0.170641	0.0530248	0.0643203	51.6553	62.3067	41.3567
Q138	0.115878	0.114017	0.0889116	0.100607	23.2712	11.7616	13.1787
Q146	0.086442	0.121572	0.0512922	0.0602225	40.6628	50.4634	30.3319
Q153	0.140879	0.125445	0.0643499	0.0783695	54.3225	37.5268	44.3711
Q157	0.108116	0.106453	0.0636593	0.0694838	41.1194	34.7283	35.7321
Q161	0.158171	0.125943	0.107981	0.101849	31.7317	19.1305	35.6081
Q164	0.152547	0.148863	0.0733249	0.0881136	51.933	40.8089	42.2385
Q183	0.153109	0.179218	0.0931147	0.104527	39.184	41.6758	31.73
Q189	0.0853408	0.103961	0.0422098	0.0557762	50.5397	46.3489	34.6429
Q191	0.11744	0.116972	0.0507499	0.0698063	56.7866	40.3222	40.5602
Q198	0.115352	0.108636	0.0773145	0.0709214	32.9753	34.7163	38.5176
Q201	0.0574028	0.0756795	0.0438203	0.0572669	23.6617	24.3297	0.236789
Q207	0.11071	0.140841	0.0803846	0.102991	27.3916	26.8741	6.97211
Q210	0.0963139	0.112781	0.0609722	0.0823234	36.6943	27.0063	14.526
Q213	0.134631	0.179253	0.0634697	0.0842058	52.8566	53.024	37.4544
Q217	0.0938397	0.112604	0.0748437	0.0995455	20.243	11.5967	-6.08039
Q218	0.107504	0.0773692	0.0729636	0.05807	32.1293	24.9444	45.9833
Q219	0.162351	0.142878	0.0602524	0.0603306	62.8875	57.7747	62.8393
Q221	0.121388	0.124428	0.0587422	0.0677397	51.6081	45.5593	44.1959
Q226	0.120806	0.14726	0.0424696	0.0722283	64.8448	50.9519	40.2115
