# Supplementary material for: Genetic controls of short- and long-term stomatal CO2 responses in Arabidopsis thaliana
Source: Ann Bot. 2020 Apr 16;126(1):179–90. doi: 10.1093/aob/mcaa065 (PMC7304471; doi:10.1093/aob/mcaa065)
Supplement: mcaa065_suppl_Supplement_Table_S5 [file mcaa065_suppl_supplement_table_s5.xlsx]

## Sheet: Information
Supplementary table S5 Results from fine mapping of a major QTL at the end of chromosome 2 using RILs with crossovers in the region of interest.

## Sheet: Data
Marker	MASC06025	KJ10	KJ9	KJ7	MASC00371	KJ8	KJ23	KJ21	KJ19	KJ22	KJ14	MASC02812
Location on chr 2 (bp, Tair 9/10)	16886677	17685656	17811437	18285971	18436623	18589785	18682333	18812448	19096247	19167348	19555385	19671976
Line													Short-term CO2 resp.
Q179	Col	Col	Col	C24	C24	C24		C24	C24	C24	C24	C24	16.4574
Q158	Col		C24	C24	C24	C24		C24	C24	C24	C24	C24	17.9467
R214	F2	C24	C24	C24	Col	C24		C24	C24	C24	C24	C24	17.9554
R177	Col		C24	C24	C24	C24		C24	C24	C24	C24	C24	18.4377
Q197	Col	Col	Col	Col	C24	C24		C24	C24	C24	C24	C24	20.5194
R94	Col		C24	C24	C24	C24		C24	C24	Col	C24	C24	21.6
Q37	Col	Col	C24	C24	C24	C24		C24	C24	C24	C24	C24	23.4077
Q87	C24				Col	C24	C24		C24	C24		C24	24.6481
Q201	Col		C24	C24	C24	C24		C24	C24	C24	C24	C24	25.6357
R171	C24		C24	C24	C24	C24		C24	C24	C24	Col	Col	25.967
Q160	Col	Col	Col	Col	Col	Col	C24	C24	C24	C24	C24	C24	28.9
R199	Col	Col	C24	C24	C24	C24		C24	C24	C24	C24	C24	29.1574
Q61	Col	C24	C24	C24	C24	C24		C24	C24	C24	C24	C24	29.374
R202	C24		C24	C24	C24	C24		C24	C24	C24	Col	Col	29.6414
Q101	Col	C24	C24	C24	C24	C24		C24	C24	C24	C24	C24	30.4135
R120	Col		C24	C24	C24	C24			C24	Col	Col	C24	30.8167
R153	Col	Col	Col	C24	C24	C24		C24	C24	C24	C24	C24	31.1886
Q186	C24	Col	Col	Col	Col	Col		Col	Col	Col	Col	Col	32.0956
Q237	C24	Col	Col	Col	Col	Col		Col	Col	Col	Col	Col	34.3079
Q216	C24	Col	Col	Col	Col	Col		Col	Col	Col	Col	Col	35.0076
R14	C24	Col	Col	Col	Col	Col		Col	C24	C24	C24	C24	35.8888
R98	Col		Col	Col	Col	Col	C24	C24	C24	C24	C24	C24	36.8
R180	C24	C24	Col	Col	Col	Col		Col	Col	Col	Col	Col	39.1771
Q193	C24		Col	Col	Col			Col	Col	Col	Col	Col	40.0223
Q46	Col		Col	Col	Col	Col		Col	Col	Col	C24	C24	40.0294
Q123	C24	Col	Col	Col	Col	Col		Col	Col	Col	Col	Col	40.3164
R21	Col	Col	Col	Col	Col	Col		Col	Col	Col	C24	C24	40.9444
Q82	C24		C24	Col	Col	Col		Col	Col	Col	Col	Col	41.6661
R144	C24		C24	C24	C24	C24	Col	Col	Col	Col	Col	Col	41.7
Q106	C24	Col	Col	Col	Col	Col		Col	Col	Col	Col	C24	42.0803
Q69	C24		Col	Col	Col	Col		Col	Col	Col	Col	Col	42.3963
R4	Col	Col	Col	Col	Col	Col		Col	C24	C24	C24	C24	43.1001
Q24	C24		C24	C24	C24	C24	C24	Col	Col	Col	Col	Col	43.6353
R116	C24	C24	Col	Col	Col	Col		Col	Col	Col	Col	Col	44.7381
R53	C24	C24	C24	C24	Col	Col		Col	Col	Col	Col	Col	45.4793
Q94	C24	C24	C24	Col	Col	Col		Col	Col	Col	Col	Col	45.7469
Q153	C24		Col	Col	Col	Col		Col	Col	Col	Col	Col	46.3167
R34	C24		C24	C24	C24	C24	C24	Col	Col	Col	Col	Col	46.6
R141	Col		Col	Col	Col	Col		Col	Col	Col	C24	C24	46.9742
Q164	C24		C24	C24	Col			Col	Col	Col	Col	Col	48.149
R136	C24		Col	Col	Col	Col		Col	Col	Col		Col	52.1153
R158	C24	C24	C24	Col	Col			Col	Col	Col	Col	Col	52.8969
